# Supplementary material for: VEGFB Promotes Myoblasts Proliferation and Differentiation through VEGFR1-PI3K/Akt Signaling Pathway
Source: Int J Mol Sci. 2021 Dec 12;22(24):13352. doi: 10.3390/ijms222413352 (PMC8707860; doi:10.3390/ijms222413352)
Supplement: Supplementary file 1 [file ijms-22-13352-s001.zip]

Archive with 1 entries (1 files):
- ijms-1487747-supplementary.pdf
